# Supplementary material for: Clonal Diversity and Resistome Dynamics of Acinetobacter baumannii Isolates from Lithuanian National Cancer Center
Source: Medicina (Kaunas). 2025 Dec 2;61(12):2151. doi: 10.3390/medicina61122151 (PMC12735066; doi:10.3390/medicina61122151)
Supplement: Supplementary file 1 [file medicina-61-02151-s001.zip]

Archive with 1 entries (1 files):
- medicina-3981402-supplementary.pdf
